# Supplementary material for: ACLY Nuclear Translocation in Human Macrophages Drives Proinflammatory Gene Expression by NF-κB Acetylation
Source: Cells. 2021 Oct 30;10(11):2962. doi: 10.3390/cells10112962 (PMC8616537; doi:10.3390/cells10112962)
Supplement: Supplementary file 1 [file cells-10-02962-s001.zip]

Archive with 1 entries (1 files):
- cells-1397338-supplementary.pdf
